# Supplementary material for: Targeted DNA methylation profiling reveals epigenetic signatures in peanut allergy
Source: JCI Insight. 2021 Mar 22;6(6):e143058. doi: 10.1172/jci.insight.143058 (PMC8026193; doi:10.1172/jci.insight.143058)
Supplement: Supplemental Tables 1-5 [file jciinsight-6-143058-s051.xlsx]

## Sheet: Supplemental Table 1
Supplemental Table 1. Genomic features of each targeted genomic regions analyzed by tNGBS. 125 targeted genomic regions containing 125 CpG sites for 70 genes were shown in the table
Gene	Targeted Genomic Region	Gene_Assay ID	# of CpG	CpG Site	From ATG	From TSS	Location
BDNF	Chr11:27700287-27700116	BDNF_ADS1895	19	Chr11:27700116	-41552	20664	Intron 1
				Chr11:27700118	-41554	20662	Intron 1
				Chr11:27700122	-41558	20658	Intron 1
				Chr11:27700154	-41590	20626	Intron 1
				Chr11:27700167	-41603	20613	Intron 1
				Chr11:27700187	-41623	20593	Intron 1
				Chr11:27700195	-41631	20585	Intron 1
				Chr11:27700198	-41634	20582	Intron 1
				Chr11:27700201	-41637	20579	Intron 1
				Chr11:27700212	-41648	20568	Intron 1
				Chr11:27700220	-41656	20560	Intron 1
				Chr11:27700235	-41671	20545	Intron 1
				Chr11:27700245	-41681	20535	Intron 1
				Chr11:27700252	-41688	20528	Intron 1
				Chr11:27700255	-41691	20525	Intron 1
				Chr11:27700257	-41693	20523	Intron 1
				Chr11:27700270	-41706	20510	Intron 1
				Chr11:27700273	-41709	20507	Intron 1
				Chr11:27700287	-41723	20493	Intron 1
	Chr11:27701781-27701613	BDNF_ADS221	11	Chr11:27701613	-43049	19167	Intron 1
				Chr11:27701615	-43051	19165	Intron 1
				Chr11:27701644	-43080	19136	Intron 1
				Chr11:27701657	-43093	19123	Intron 1
				Chr11:27701668	-43104	19112	Intron 1
				Chr11:27701672	-43108	19108	Intron 1
				Chr11:27701691	-43127	19089	Intron 1
				Chr11:27701699	-43135	19081	Intron 1
				Chr11:27701720	-43156	19060	Intron 1
				Chr11:27701744	-43180	19036	Intron 1
				Chr11:27701781	-43217	18999	Intron 1
	Chr11:27701597-27701503	BDNF_ADS3858	8	Chr11:27701503	-42939	19277	Intron 1
				Chr11:27701516	-42952	19264	Intron 1
				Chr11:27701529	-42965	19251	Intron 1
				Chr11:27701549	-42985	19231	Intron 1
				Chr11:27701579	-43015	19201	Intron 1
				Chr11:27701582	-43018	19198	Intron 1
				Chr11:27701591	-43027	19189	Intron 1
				Chr11:27701597	-43033	19183	Intron 1
	Chr11:27723017-27722897	BDNF_ADS3869	13	Chr11:27722897	-64333	-2118	5-Upstream
				Chr11:27722909	-64345	-2130	5-Upstream
				Chr11:27722917	-64353	-2138	5-Upstream
				Chr11:27722920	-64356	-2141	5-Upstream
				Chr11:27722927	-64363	-2148	5-Upstream
				Chr11:27722929	-64365	-2150	5-Upstream
				Chr11:27722944	-64380	-2165	5-Upstream
				Chr11:27722950	-64386	-2171	5-Upstream
				Chr11:27722959	-64395	-2180	5-Upstream
				Chr11:27722978	-64414	-2199	5-Upstream
				Chr11:27722991	-64427	-2212	5-Upstream
				Chr11:27723011	-64447	-2232	5-Upstream
				Chr11:27723017	-64453	-2238	5-Upstream
	Chr11:27658376-27658370	BDNF_ADS3873	2	Chr11:27658370	195	62410	Exon 2
				Chr11:27658376	189	62404	Exon 2
	Chr11:27699879-27699804	BDNF_ADS8772	6	Chr11:27699804	-41240	20976	Intron 1
				Chr11:27699832	-41268	20948	Intron 1
				Chr11:27699860	-41296	20920	Intron 1
				Chr11:27699871	-41307	20909	Intron 1
				Chr11:27699876	-41312	20904	Intron 1
				Chr11:27699879	-41315	20901	Intron 1
CCL3	Chr17:36089734-36089729	CCL3_ADS9301	2	Chr17:36089729	330	413	Intron 1
				Chr17:36089734	325	408	Intron 1
	Chr17:36090089-36089971	CCL3_ADS9302	4	Chr17:36089971	88	171	Intron 1
				Chr17:36089986	73	156	Exon 1
				Chr17:36090076	-18	66	5-UTR
				Chr17:36090089	-31	53	5-UTR
CCL4	Chr17:36103729	CCL4_ADS9303	1	Chr17:36103729	-177	140	5-UTR
CCL5	Chr17:35880511-35880478	CCL5_ADS9307	3	Chr17:35880478	-173	31	5-UTR
				Chr17:35880503	-198	6	5-UTR
				Chr17:35880511	-206	-3	5-Upstream
	Chr17:35880338-35880252	CCL5_ADS9308	6	Chr17:35880252	54	257	Exon 1
				Chr17:35880282	24	227	Exon 1
				Chr17:35880292	14	217	Exon 1
				Chr17:35880294	12	215	Exon 1
				Chr17:35880329	-24	180	5-UTR
				Chr17:35880338	-33	171	5-UTR
	Chr17:35875482-35875458	CCL5_ADS9309	2	Chr17:35875458	4848	5051	Intron 2
				Chr17:35875482	4824	5027	Intron 2
CCR4	Chr3:32951571-32951624	CCR4_ADS9262	4	Chr3:32951571	-1852	-3	5-Upstream
CCR4				Chr3:32951589	-1834	16	5-UTR
CCR4				Chr3:32951607	-1816	34	5-UTR
CCR4				Chr3:32951624	-1799	51	5-UTR
CCR4	Chr3:32951673-32951727	CCR4_ADS9263	3	Chr3:32951673	-1750	100	5-UTR
CCR4				Chr3:32951702	-1721	129	Intron 1
CCR4				Chr3:32951727	-1696	154	Intron 1
CCR6	Chr6:167111254-167111345	CCR6_ADS9265	4	Chr6:167111254	-24881	-553	5-Upstream
				Chr6:167111275	-24860	-532	5-Upstream
				Chr6:167111318	-24817	-489	5-Upstream
				Chr6:167111345	-24790	-462	5-Upstream
	Chr6:167111838-167111910	CCR6_ADS9266	2	Chr6:167111838	-24297	32	5-UTR
				Chr6:167111910	-24225	104	5-UTR
CCR7	Chr17:40561055-40560949	CCR7_ADS9179	9	Chr17:40560949	4461	4524	Intron 1
				Chr17:40560955	4455	4518	Intron 1
				Chr17:40560974	4436	4499	Intron 1
				Chr17:40560982	4428	4491	Intron 1
				Chr17:40560991	4419	4482	Intron 1
				Chr17:40561017	4393	4456	Intron 1
				Chr17:40561024	4386	4449	Intron 1
				Chr17:40561042	4368	4431	Intron 1
				Chr17:40561055	4355	4418	Intron 1
	Chr17:40552387-40552273	CCR7_ADS9180	9	Chr17:40552273	13137	13200	3-Downstream
				Chr17:40552279	13131	13194	3-Downstream
				Chr17:40552289	13121	13184	3-Downstream
				Chr17:40552329	13081	13144	3-Downstream
				Chr17:40552332	13078	13141	3-Downstream
				Chr17:40552339	13071	13134	3-Downstream
				Chr17:40552352	13058	13121	3-Downstream
				Chr17:40552377	13033	13096	3-Downstream
				Chr17:40552387	13023	13086	3-Downstream
CCL9	Chr3:45885162-45885204	CCR9_ADS9268	4	Chr3:45885162	-15663	-1347	5-Upstream
				Chr3:45885177	-15648	-1332	5-Upstream
				Chr3:45885190	-15635	-1319	5-Upstream
				Chr3:45885204	-15621	-1305	5-Upstream
	Chr3:45884954-45884996	CCR9_ADS9269	7	Chr3:45884954	-15871	-1555	5-Upstream
				Chr3:45884958	-15867	-1551	5-Upstream
				Chr3:45884961	-15864	-1548	5-Upstream
				Chr3:45884979	-15846	-1530	5-Upstream
				Chr3:45884988	-15837	-1521	5-Upstream
				Chr3:45884993	-15832	-1516	5-Upstream
				Chr3:45884996	-15829	-1513	5-Upstream
	Chr3:45886515-45886526	CCR9_ADS9270	2	Chr3:45886515	-14310	7	5-UTR
				Chr3:45886526	-14299	18	5-UTR
CD14	Chr5:140632439-140632403	CD14_ADS9316	5	Chr5:140632403	669	1299	Exon 3
CCL5				Chr5:140632411	661	1291	Exon 3
CCL5				Chr5:140632413	659	1289	Exon 3
CCL5				Chr5:140632423	649	1279	Exon 3
CCL5				Chr5:140632439	633	1263	Exon 3
CD274	Chr9:5450802-5450951	CD274_ADS1929	5	Chr9:5450802	-5312	278	Intron 1
CD274				Chr9:5450804	-5310	280	Intron 1
CD274				Chr9:5450886	-5228	362	Intron 1
CD274				Chr9:5450936	-5178	412	Intron 1
CD274				Chr9:5450951	-5163	427	Intron 1
CD3E	Chr11:118304669-118304691	CD3E_ADS9181	2	Chr11:118304669	-284	125	5-UTR
				Chr11:118304691	-262	147	5-UTR
	Chr11:118304916-118304960	CD3E_ADS9182	2	Chr11:118304916	-37	372	5-UTR
				Chr11:118304960	8	416	Exon 2
CD3G	Chr11:118344095-118344130	CD3G_ADS3513	2	Chr11:118344095	-329	-261	5-Upstream
CD3G				Chr11:118344130	-294	-226	5-Upstream
CD40	Chr20:46117713-46117860	CD40_ADS3749	9	Chr20:46117713	-631	-559	5-Upstream
CD40				Chr20:46117750	-594	-522	5-Upstream
CD40				Chr20:46117753	-591	-519	5-Upstream
CD40				Chr20:46117755	-589	-517	5-Upstream
CD40				Chr20:46117763	-581	-509	5-Upstream
CD40				Chr20:46117788	-556	-484	5-Upstream
CD40				Chr20:46117821	-523	-451	5-Upstream
CD40				Chr20:46117851	-493	-421	5-Upstream
CD40				Chr20:46117860	-484	-412	5-Upstream
CD44	Chr11:35138829-35138896	CD44_ADS2480	8	Chr11:35138829	-475	-352	5-Upstream
CD44				Chr11:35138834	-470	-347	5-Upstream
CD44				Chr11:35138853	-451	-328	5-Upstream
CD44				Chr11:35138856	-448	-325	5-Upstream
CD44				Chr11:35138858	-446	-323	5-Upstream
CD44				Chr11:35138867	-437	-314	5-Upstream
CD44				Chr11:35138886	-418	-295	5-Upstream
CD44				Chr11:35138896	-408	-285	5-Upstream
CDKN1C	chr11:2886402-2886332	CDKN1C_ADS1787	10	chr11:2886332	-843	-451	5-Upstream
CDKN1C				chr11:2886345	-856	-464	5-Upstream
CDKN1C				chr11:2886348	-859	-467	5-Upstream
CDKN1C				chr11:2886372	-883	-491	5-Upstream
CDKN1C				chr11:2886375	-886	-494	5-Upstream
CDKN1C				chr11:2886388	-899	-507	5-Upstream
CDKN1C				chr11:2886398	-909	-517	5-Upstream
CDKN1C				chr11:2886400	-911	-519	5-Upstream
CDKN1C				chr11:2886402	-913	-521	5-Upstream
CDKN1C				chr11:886359	-870	-478	5-Upstream
CREBBP	Chr16:3879394-3879330	CREBBP_ADS5571	4	Chr16:3879330	587	1397	Intron 1
CREBBP				Chr16:3879341	576	1386	Intron 1
CREBBP				Chr16:3879351	566	1376	Intron 1
CREBBP				Chr16:3879394	523	1333	Intron 1
CSF1	Chr1:109910300-109910431	CSF1_ADS9298	7	Chr1:109910300	-724	-333	5-Upstream
				Chr1:109910326	-698	-307	5-Upstream
				Chr1:109910355	-669	-278	5-Upstream
				Chr1:109910363	-661	-270	5-Upstream
				Chr1:109910380	-644	-253	5-Upstream
				Chr1:109910426	-598	-207	5-Upstream
				Chr1:109910431	-593	-202	5-Upstream
	Chr1:109910485-109910618	CSF1_ADS9299	14	Chr1:109910485	-539	-148	5-Upstream
				Chr1:109910496	-528	-137	5-Upstream
				Chr1:109910522	-502	-111	5-Upstream
				Chr1:109910524	-500	-109	5-Upstream
				Chr1:109910538	-486	-95	5-Upstream
				Chr1:109910543	-481	-90	5-Upstream
				Chr1:109910552	-472	-81	5-Upstream
				Chr1:109910554	-470	-79	5-Upstream
				Chr1:109910574	-450	-59	5-Upstream
				Chr1:109910576	-448	-57	5-Upstream
				Chr1:109910586	-438	-47	5-Upstream
				Chr1:109910588	-436	-45	5-Upstream
				Chr1:109910592	-432	-41	5-Upstream
				Chr1:109910618	-406	-15	5-Upstream
	Chr1:109928752-109928897	CSF1_ADS9300	6	Chr1:109928752	17729	18120	Intron 8
				Chr1:109928799	17776	18167	Intron 8
				Chr1:109928809	17786	18177	Intron 8
				Chr1:109928857	17834	18225	3-UTR
				Chr1:109928875	17852	18243	3-UTR
				Chr1:109928897	17874	18265	3-UTR
CSF2	Chr5:132063302	CSF2_ADS5326	1	Chr5:132063302	-10522	-10488	5-Upstream
CTLA4	Chr2:203870470-203870699	CTLA4_ADS3074	7	Chr2:203870470	2528	2685	Intron 1
CTLA4				Chr2:203870492	2550	2707	Intron 1
CTLA4				Chr2:203870593	2651	2808	Exon 2
CTLA4				Chr2:203870627	2685	2842	Exon 2
CTLA4				Chr2:203870635	2693	2850	Exon 2
CTLA4				Chr2:203870684	2742	2899	Exon 2
CTLA4				Chr2:203870699	2757	2914	Exon 2
CXCL1	Chr4:74738667-74738676	CXCL1_ADS9274	2	Chr4:74738667	3480	3547	3-Downstream
CXCL1				Chr4:74738676	3489	3556	3-Downstream
CXCL12	Chr10:44387087-44387026	CXCL12_ADS9310	7	Chr10:44387026	-2021	-1934	5-Upstream
				Chr10:44387028	-2023	-1936	5-Upstream
				Chr10:44387040	-2035	-1948	5-Upstream
				Chr10:44387046	-2041	-1954	5-Upstream
				Chr10:44387069	-2064	-1977	5-Upstream
				Chr10:44387081	-2076	-1989	5-Upstream
				Chr10:44387087	-2082	-1995	5-Upstream
	Chr10:44386901-44386791	CXCL12_ADS9311	14	Chr10:44386791	-1786	-1699	5-Upstream
				Chr10:44386807	-1802	-1715	5-Upstream
				Chr10:44386815	-1810	-1723	5-Upstream
				Chr10:44386825	-1820	-1733	5-Upstream
				Chr10:44386827	-1822	-1735	5-Upstream
				Chr10:44386842	-1837	-1750	5-Upstream
				Chr10:44386854	-1849	-1762	5-Upstream
				Chr10:44386866	-1861	-1774	5-Upstream
				Chr10:44386874	-1869	-1782	5-Upstream
				Chr10:44386882	-1877	-1790	5-Upstream
				Chr10:44386889	-1884	-1797	5-Upstream
				Chr10:44386891	-1886	-1799	5-Upstream
				Chr10:44386893	-1888	-1801	5-Upstream
				Chr10:44386901	-1896	-1809	5-Upstream
	Chr10:44385387-44385318	CXCL12_ADS9312	9	Chr10:44385318	-313	-226	5-Upstream
				Chr10:44385328	-323	-236	5-Upstream
				Chr10:44385333	-328	-241	5-Upstream
				Chr10:44385341	-336	-249	5-Upstream
				Chr10:44385358	-353	-266	5-Upstream
				Chr10:44385369	-364	-277	5-Upstream
				Chr10:44385372	-367	-280	5-Upstream
				Chr10:44385375	-370	-283	5-Upstream
				Chr10:44385387	-382	-295	5-Upstream
	Chr10:44380542	CXCL12_ADS9313	1	Chr10:44380542	4464	4551	Intron 2
CXCL9	Chr4:76009092-76008995	CXCL9_ADS3833	3	Chr4:76008995	-1546	-1507	5-Upstream
				Chr4:76009058	-1609	-1570	5-Upstream
				Chr4:76009092	-1643	-1604	5-Upstream
	Chr4:76010679-76010578	CXCL9_ADS3834	7	chr4:76010578	-3129	-3090	5-Upstream
				chr4:76010590	-3141	-3102	5-Upstream
				chr4:76010602	-3153	-3114	5-Upstream
				chr4:76010608	-3159	-3120	5-Upstream
				chr4:76010635	-3186	-3147	5-Upstream
				chr4:76010663	-3214	-3175	5-Upstream
				chr4:76010679	-3230	-3191	5-Upstream
CXCR3	ChrX:71619469-71619380	CXCR3_ADS1177	6	ChrX:71619380	-1768	-870	5-Upstream
				ChrX:71619384	-1772	-874	5-Upstream
				ChrX:71619426	-1814	-916	5-Upstream
				ChrX:71619435	-1823	-925	5-Upstream
				ChrX:71619452	-1840	-942	5-Upstream
				ChrX:71619469	-1857	-959	5-Upstream
	ChrX:71617691-71617578	CXCR3_ADS1330	7	chrX:71617578	35	933	Exon 2
				chrX:71617595	18	916	Exon 2
				chrX:71617615	-3	896	5-UTR
				chrX:71617668	-56	843	5-UTR
				chrX:71617680	-68	831	5-UTR
				chrX:71617691	-79	820	5-UTR
				chrX:71617722	-110	789	Intron 1
	Chr22:41090831-41090867	EP300_ADS9165	3	Chr22:41090831	-2174	-955	5-Upstream
EP300	Chr22:41090831-41090867	EP300_ADS9165	2	Chr22:41090863	-2142	-923	5-Upstream
				Chr22:41090867	-2138	-919	5-Upstream
	Chr22:41094336	EP300_ADS9166	1	Chr22:41094336	1332	2551	Intron 1
ETS1	Chr11:128587581-128587506	ETS1_ADS3144	3	Chr11:128587506	-14376	53	5-UTR
ETS1				Chr11:128587565	-14435	-7	5-Upstream
ETS1				Chr11:128587581	-14451	-23	5-Upstream
FASLG	Chr1:172658880-172658925	FASLG_ADS9271	2	Chr1:172658880	-322	-138	5-Upstream
				Chr1:172658925	-277	-93	5-Upstream
	Chr1:172659123-172659168	FASLG_ADS9272	2	Chr1:172659123	-79	106	5-UTR
				Chr1:172659168	-34	151	5-UTR
	Chr1:172662849-172662901	FASLG_ADS9273	5	Chr1:172662849	3648	3832	Intron 2
				Chr1:172662859	3658	3842	Intron 2
				Chr1:172662864	3663	3847	Intron 2
				Chr1:172662890	3689	3873	Intron 2
				Chr1:172662901	3700	3884	Intron 2
FLG	Chr1:152325398	FLG_ADS9319	1	Chr1:152325398	-9942	-195	5-Upstream
FOXP3	ChrX:49264839-49264716	FOXP3_ADS3576	8	ChrX:49264716	-6211	111	5-UTR
				ChrX:49264744	-6239	83	5-UTR
				ChrX:49264759	-6254	68	5-UTR
				ChrX:49264766	-6261	61	5-UTR
				ChrX:49264778	-6273	49	5-UTR
				ChrX:49264814	-6309	13	5-UTR
				ChrX:49264827	-6322	-1	5-Upstream
				ChrX:49264839	-6334	-13	5-Upstream
	ChrX:49270660-49270626	FOXP3_ADS6645A	8	chrX:49270626	-12121	-5800	5-Upstream
				chrX:49270628	-12123	-5802	5-Upstream
				chrX:49270632	-12127	-5806	5-Upstream
				chrX:49270640	-12135	-5814	5-Upstream
				chrX:49270642	-12137	-5816	5-Upstream
				chrX:49270647	-12142	-5821	5-Upstream
				chrX:49270653	-12148	-5827	5-Upstream
				chrX:49270660	-12155	-5834	5-Upstream
	ChrX:49264956-49264916	FOXP3_ADS8534A	2	chrX:49264916	-6411	-90	5-Upstream
				chrX:49264956	-6451	-130	5-Upstream
ID2	Chr2:8678425-8678535	ID2_ADS5532	8	Chr2:8678425	-3741	-420	5-Upstream
ID2				Chr2:8678428	-3738	-417	5-Upstream
ID2				Chr2:8678436	-3730	-409	5-Upstream
ID2				Chr2:8678465	-3701	-380	5-Upstream
ID2				Chr2:8678510	-3656	-335	5-Upstream
ID2				Chr2:8678512	-3654	-333	5-Upstream
ID2				Chr2:8678530	-3636	-315	5-Upstream
ID2				Chr2:8678535	-3631	-310	5-Upstream
IFNB1	Chr9:21077645-21077642	IFNB1_ADS9320	2	Chr9:21077642	228	322	Exon 1
				Chr9:21077645	225	319	Exon 1
	Chr9:21075485-21075337	IFNB1_ADS9321	2	Chr9:21075337	2533	2627	3-Downstream
				Chr9:21075485	2385	2479	3-Downstream
IFNG	Chr12:68175708	IFNG_ADS148-B	1	Chr12:68175708	-16093	-15961	5-Upstream
	Chr12:68160040-68159930	IFNG_ASY568	2	Chr12:68159930	-315	-183	5-Upstream
				Chr12:68160040	-425	-293	5-Upstream
IKZF2	Chr2:213120898-213120882	IKZF2_ADS4563	3	Chr2:213120882	27748	30722	Intron 4
IKZF2				Chr2:213120888	27742	30716	Intron 4
IKZF2				Chr2:213120898	27732	30706	Intron 4
IL10	Chr1:206772843-206772790	IL10_ADS1064	4	chr1:206772790	-355	-296	5-Upstream
				chr1:206772820	-385	-326	5-Upstream
				chr1:206772822	-387	-328	5-Upstream
				chr1:206772843	-408	-349	5-Upstream
	Chr1:206772655-206772580	IL10_ADS6734	2	Chr1:206772580	-145	-86	5-Upstream
				Chr1:206772655	-220	-161	5-Upstream
IL12B	Chr5:159331927-159331822	IL12B_ADS9322	6	Chr5:159331822	-5040	-935	5-Upstream
IL12B				Chr5:159331831	-5049	-944	5-Upstream
IL12B				Chr5:159331859	-5077	-972	5-Upstream
IL12B				Chr5:159331879	-5097	-992	5-Upstream
IL12B				Chr5:159331896	-5114	-1009	5-Upstream
IL12B				Chr5:159331927	-5145	-1040	5-Upstream
IL12B	Chr5:159331197-159331132	IL12B_ADS9323	3	Chr5:159331132	-4350	-245	5-Upstream
IL12B				Chr5:159331185	-4403	-298	5-Upstream
IL12B				Chr5:159331197	-4415	-310	5-Upstream
IL17A	Chr6:52186479-52186264	IL17A_ADS2345	9	Chr6:52186264	-168	-123	5-Upstream
IL17A				Chr6:52186305	-127	-82	5-Upstream
IL17A				Chr6:52186310	-122	-77	5-Upstream
IL17A				Chr6:52186315	-117	-72	5-Upstream
IL17A				Chr6:52186358	-74	-29	5-Upstream
IL17A				Chr6:52186364	-68	-23	5-Upstream
IL17A				Chr6:52186430	-2	+44	5-UTR
IL17A				Chr6:52186475	+44	+89	Intron 1
IL17A				Chr6:52186479	+48	+93	Intron 1
IL17F	Chr6:52234529-52234505	IL17F_ADS9277	3	Chr6:52234505	9925	10033	3-Downstream
				Chr6:52234524	9906	10014	3-Downstream
				Chr6:52234529	9901	10009	3-Downstream
	Chr6:52237149-52237139	IL17F_ADS9278	2	Chr6:52237139	7291	7399	Exon 3
				Chr6:52237149	7281	7389	Exon 3
IL1A	Chr2:112784459	IL1A_ADS2224B	1	Chr2:112784459	-689	+132	5-UTR
IL1B	Chr2:112837842-112837812	IL1B_ADS1059	5	Chr2:112837788	-1559	-885	5-Upstream
IL1B				Chr2:112837812	-1583	-909	5-Upstream
IL1B				Chr2:112837818	-1589	-915	5-Upstream
IL1B				Chr2:112837835	-1606	-932	5-Upstream
IL1B				Chr2:112837842	-1613	-939	5-Upstream
IL1R1	Chr2:102142347-102142409	IL1R1_ADS9280	8	Chr2:102142347	-15378	71972	Intron 1
				Chr2:102142355	-15370	71980	Intron 1
				Chr2:102142359	-15366	71984	Intron 1
				Chr2:102142368	-15357	71993	Intron 1
				Chr2:102142389	-15336	72014	Intron 1
				Chr2:102142402	-15323	72027	Intron 1
				Chr2:102142404	-15321	72029	Intron 1
				Chr2:102142409	-15316	72034	Intron 1
	Chr2:102155334-102155404	IL1R1_ADS9281	3	Chr2:102155334	-2391	84959	Intron 2
				Chr2:102155394	-2331	85019	Intron 2
				Chr2:102155404	-2321	85029	Intron 2
	Chr2:102114947-102114980	IL1R1_ADS9282	2	Chr2:102114947	-42778	44572	Intron 1
				Chr2:102114980	-42745	44605	Intron 1
IL2	Chr4:122457434	IL2_ADS738	1	Chr4:122457434	-994	-709	5-Upstream
	Chr4:122457333-122457254	IL2_ADS739	2	Chr4:122457254	-814	-529	5-Upstream
				Chr4:122457333	-893	-608	5-Upstream
	Chr4:122456746	IL2_ADS740	1	Chr4:122456746	-306	-21	5-Upstream
IL21	Chr4:122620912-122620894	IL21_ADS9283	2	Chr4:122620894	118	176	Exon 1
				Chr4:122620912	100	158	Exon 1
	Chr4:122617815	IL21_ADS9284	1	Chr4:122617815	3197	3255	Intron 2
IL22	Chr12:68253811-68253795	IL22_ADS9286	2	Chr12:68253795	-347	-291	5-Upstream
				Chr12:68253811	-363	-307	5-Upstream
	Chr12:68253608-68253572	IL22_ADS9287	3	Chr12:68253572	-124	-68	5-Upstream
				Chr12:68253577	-129	-73	5-Upstream
				Chr12:68253608	-160	-104	5-Upstream
	Chr12:68253510-68253443	IL22_ADS9288	4	Chr12:68253443	6	62	Exon 1
				Chr12:68253467	-19	38	5-UTR
				Chr12:68253501	-53	4	5-UTR
				Chr12:68253510	-62	-6	5-Upstream
IL2RA	Chr10:6058289-6058257	IL2RA_ADS4564	3	Chr10:6058257	3895	4069	Intron 1
IL2RA				Chr10:6058283	3869	4043	Intron 1
IL2RA				Chr10:6058289	3863	4037	Intron 1
IL33	Chr9:6241371	IL33_ADS9290	1	Chr9:6241371	-324	25586	Intron 1
IL4	Chr5:132673907-132674039	IL4_ADS1623	4	Chr5:132673907	-144	-79	5-Upstream
				Chr5:132673938	-113	-48	5-Upstream
				Chr5:132673991	-60	6	5-UTR
				Chr5:132674039	-12	54	5-UTR
	Chr5:132675133-132675010	IL4_ASY592	8	Chr5:132675010	960	1025	Intron 2
				Chr5:132675020	970	1035	Intron 2
				Chr5:132675048	998	1063	Intron 2
				Chr5:132675052	1002	1067	Intron 2
				Chr5:132675069	1019	1084	Intron 2
				Chr5:132675095	1045	1110	Intron 2
				Chr5:132675115	1065	1130	Intron 2
				Chr5:132675133	1083	1148	Intron 2
	Chr5:132674957	IL4_ASY593	1	Chr5:132674957	907	972	Intron 2
IL5	Chr5:132545030-132544958	IL5_ADS9292	3	Chr5:132544958	-1480	-1436	5-Upstream
				Chr5:132544974	-1496	-1452	5-Upstream
				Chr5:132545030	-1552	-1508	5-Upstream
	Chr5:132541888-132541832	IL5_ADS9294	2	Chr5:132541832	1647	1691	Exon 4
				Chr5:132541888	1591	1635	Exon 4
IL6	Chr7:22726101-22726199	IL6_ADS964	7	Chr7:22726101	-1162	218	5-UTR
IL6				Chr7:22726104	-1159	221	5-UTR
IL6				Chr7:22726106	-1157	223	5-UTR
IL6				Chr7:22726131	-1132	248	5-UTR
IL6				Chr7:22726139	-1124	256	5-UTR
IL6				Chr7:22726143	-1120	260	5-UTR
IL6				Chr7:22726199	-1064	316	5-UTR
IL6	Chr7:22726534-22726626	IL6_ADS965	5	Chr7:22726534	-729	651	Intron 1
IL6				Chr7:22726536	-727	653	Intron 1
IL6				Chr7:22726572	-691	689	Intron 1
IL6				Chr7:22726590	-673	707	Intron 1
IL6				Chr7:22726626	-637	743	Intron 1
IL7R	Chr5:35856016	IL17R_ASY555	1	chr5:35856016	-1064	-935	5-Upstream
	Chr5:35856645	IL17R_ASY557	1	chr5:35856645	-435	-306	5-Upstream
IL8	Chr4:73740390-73740475	IL8_ADS1400	3	Chr4:73740390	-269	-116	5-Upstream
IL8				Chr4:73740400	-259	-106	5-Upstream
IL8				Chr4:73740475	-184	-31	5-Upstream
IL9	Chr5:135895889-135895772	IL9_ADS9295	5	Chr5:135895772	45	56	Exon 1
				Chr5:135895826	-10	2	5-UTR
				Chr5:135895838	-22	-11	5-Upstream
				Chr5:135895859	-43	-32	5-Upstream
				Chr5:135895889	-73	-62	5-Upstream
	Chr5:135892476-135892464	IL9_ADS9296	3	Chr5:135892464	3353	3364	Exon 5
				Chr5:135892466	3351	3362	Exon 5
				Chr5:135892476	3341	3352	Exon 5
IRF8	Chr16:85899046-85899218	IRF8_ADS1254	30	Chr16:85899046	-3970	244	5-UTR
IRF8				Chr16:85899055	-3961	253	5-UTR
IRF8				Chr16:85899060	-3956	258	5-UTR
IRF8				Chr16:85899062	-3954	260	5-UTR
IRF8				Chr16:85899064	-3952	262	5-UTR
IRF8				Chr16:85899077	-3939	275	5-UTR
IRF8				Chr16:85899087	-3929	285	5-UTR
IRF8				Chr16:85899096	-3920	294	5-UTR
IRF8				Chr16:85899099	-3917	297	5-UTR
IRF8				Chr16:85899106	-3910	304	5-UTR
IRF8				Chr16:85899111	-3905	309	5-UTR
IRF8				Chr16:85899115	-3901	313	5-UTR
IRF8				Chr16:85899126	-3890	324	5-UTR
IRF8				Chr16:85899142	-3874	340	5-UTR
IRF8				Chr16:85899144	-3872	342	5-UTR
IRF8				Chr16:85899146	-3870	344	5-UTR
IRF8				Chr16:85899150	-3866	348	5-UTR
IRF8				Chr16:85899156	-3860	354	5-UTR
IRF8				Chr16:85899161	-3855	359	5-UTR
IRF8				Chr16:85899170	-3846	368	5-UTR
IRF8				Chr16:85899172	-3844	370	5-UTR
IRF8				Chr16:85899182	-3834	380	5-UTR
IRF8				Chr16:85899190	-3826	388	5-UTR
IRF8				Chr16:85899192	-3824	390	5-UTR
IRF8				Chr16:85899196	-3820	394	5-UTR
IRF8				Chr16:85899199	-3817	397	5-UTR
IRF8				Chr16:85899204	-3812	402	5-UTR
IRF8				Chr16:85899207	-3809	405	5-UTR
IRF8				Chr16:85899215	-3801	413	5-UTR
IRF8				Chr16:85899218	-3798	416	5-UTR
ITGAL	Chr16:30471470-30471574	ITGAL_ADS548	5	Chr16:30471470	-1368	-1188	5-Upstream
ITGAL				Chr16:30471478	-1360	-1180	5-Upstream
ITGAL				Chr16:30471510	-1328	-1148	5-Upstream
ITGAL				Chr16:30471542	-1296	-1116	5-Upstream
ITGAL				Chr16:30471574	-1264	-1084	5-Upstream
LIF	Chr22:30243742-30243765	LIF_ADS9256	3	Chr22:30243742	2954	3110	Exon 3
LIF				Chr22:30243756	2940	3096	Exon 3
LIF				Chr22:30243765	2931	3087	Exon 3
MALT1	Chr18:58694113-58694134	MALT1_ADS9317	2	Chr18:58694113	22470	22728	Intron 2
				Chr18:58694134	22491	22749	Intron 2
	Chr18:58670760-58670786	MALT1_ADS9318	5	Chr18:58670760	-884	-626	5-Upstream
				Chr18:58670769	-875	-617	5-Upstream
				Chr18:58670773	-871	-613	5-Upstream
				Chr18:58670784	-860	-602	5-Upstream
				Chr18:58670786	-858	-600	5-Upstream
MAPRE2	Chr18:35041677-35041844	MAPRE2_ADS2067	13	Chr18:35041677	-28525	64750	Intron 2
MAPRE2				Chr18:35041686	-28516	64759	Intron 2
MAPRE2				Chr18:35041689	-28513	64762	Intron 2
MAPRE2				Chr18:35041696	-28506	64769	Intron 2
MAPRE2				Chr18:35041699	-28503	64772	Intron 2
MAPRE2				Chr18:35041707	-28495	64780	Intron 2
MAPRE2				Chr18:35041709	-28493	64782	Intron 2
MAPRE2				Chr18:35041711	-28491	64784	Intron 2
MAPRE2				Chr18:35041724	-28478	64797	Intron 2
MAPRE2				Chr18:35041752	-28450	64825	Intron 2
MAPRE2				Chr18:35041784	-28418	64857	Intron 2
MAPRE2				Chr18:35041842	-28360	64915	Intron 2
MAPRE2				Chr18:35041844	-28358	64917	Intron 2
MMP1	Chr11:102799696	MMP1_ADS9130	1	Chr11:102799696	-1604	-1536	5-Upstream
MMP13	Chr11:102955862-102955837	MMP13_ADS9131	3	Chr11:102955837	-132	-103	5-Upstream
MMP13				Chr11:102955842	-137	-108	5-Upstream
MMP13				Chr11:102955862	-157	-128	5-Upstream
MMP3	Chr11:102844341-102844290	MMP3_ADS9132	2	Chr11:102844290	-744	-487	5-Upstream
MMP3				Chr11:102844341	-795	-538	5-Upstream
PDCD1	Chr2:241859276-241859197	PDCD1_ADS2509	4	Chr2:241859197	-359	-289	5-Upstream
				Chr2:241859201	-363	-293	5-Upstream
				Chr2:241859224	-386	-316	5-Upstream
				Chr2:241859276	-438	-368	5-Upstream
	Chr2:241859753-241859577	PDCD1_ADS2744	8	Chr2:241859577	-739	-669	5-Upstream
				Chr2:241859601	-763	-693	5-Upstream
				Chr2:241859615	-777	-707	5-Upstream
				Chr2:241859672	-834	-764	5-Upstream
				Chr2:241859696	-858	-788	5-Upstream
				Chr2:241859745	-907	-837	5-Upstream
				Chr2:241859750	-912	-842	5-Upstream
				Chr2:241859753	-915	-845	5-Upstream
PDL2	Chr9:5510497-5510595	PDL2_ADS5320	3	Chr9:5510497	-12050	-73	5-Upstream
	Chr9:5509642-5509695		2	Chr9:5510543	-12004	-27	5-Upstream
	Chr9:5515324		1	Chr9:5510595	-11952	26	5-UTR
	Chr9:5530115	PDL2_ADS5321	1	Chr9:5509642	-12905	-928	5-Upstream
				Chr9:5509695	-12852	-875	5-Upstream
		PDL2_ADS5322		Chr9:5515324	-7223	4755	Intron 1
		PDL2_ADS5323		Chr9:5530115	7569	19546	Intron 2
RUNX1	Chr21:36421504-36421434	RUNX1_ADS3030	5	chr21:36421434	-238	162	Intron 1
RUNX1				chr21:36421437	-241	159	Intron 1
RUNX1				chr21:36421468	-272	128	5-UTR
RUNX1				chr21:36421473	-277	123	5-UTR
RUNX1				chr21:36421504	-308	92	5-UTR
S100A6	Chr1:153536478-153536336	S100A6_ADS1798	8	Chr1:153536336	-997	-114	5-Upstream
S100A6				Chr1:153536351	-1012	-129	5-Upstream
S100A6				Chr1:153536359	-1020	-137	5-Upstream
S100A6				Chr1:153536364	-1025	-142	5-Upstream
S100A6				Chr1:153536385	-1046	-163	5-Upstream
S100A6				Chr1:153536400	-1061	-178	5-Upstream
S100A6				Chr1:153536475	-1136	-253	5-Upstream
S100A6				Chr1:153536478	-1139	-256	5-Upstream
SERPINE1	Chr7:101126910-101127004	SERPINE1_ADS2348	4	Chr7:101126423	-1971	-666	5-Upstream
				Chr7:101126447	-1947	-642	5-Upstream
				Chr7:101126453	-1941	-636	5-Upstream
				Chr7:101126457	-1937	-632	5-Upstream
				Chr7:101126487	-1957	-652	5-Upstream
	Chr7:101126423-101126457	SERPINE1_ADS2349	5	Chr7:101126910	-1483	-138	5-Upstream
				Chr7:101126978	-1415	-110	5-Upstream
				Chr7:101126989	-1404	-99	5-Upstream
				Chr7:101127004	-1389	-84	5-Upstream
TGFB1	Chr19:41349046	TGFB1_ADS5605	1	Chr19:41349046	3999	4866	Intron 1
	Chr19:41331182-41331111	TGFB1_ADS5606	13	Chr19:41331111	21934	22801	Exon 7
				Chr19:41331118	21927	22794	Exon 7
				Chr19:41331127	21918	22785	Exon 7
				Chr19:41331137	21908	22775	Exon 7
				Chr19:41331146	21899	22766	Exon 7
				Chr19:41331152	21893	22760	Exon 7
				Chr19:41331157	21888	22755	Exon 7
				Chr19:41331164	21881	22748	Exon 7
				Chr19:41331167	21878	22745	Exon 7
				Chr19:41331170	21875	22742	Exon 7
				Chr19:41331173	21872	22739	Exon 7
				Chr19:41331178	21867	22734	Exon 7
				Chr19:41331182	21863	22730	Exon 7
TNFA	Chr6:31574894-31574963	TNFA_ADS709	3	chr6:31574894	-848	-673	5' upstream
				chr6:31574944	-798	-623	5' upstream
				chr6:31574963	-779	-604	5' upstream
	Chr6:31575258-31575323	TNFA_ADS711	3	Chr6:31575258	-484	-309	5' upstream
				Chr6:31575317	-425	-250	5' upstream
				Chr6:31575323	-419	-244	5' upstream
	Chr6:31543094-31543219	TNFA_ADS712_1	7	Chr6:31543169	-350	-175	5' upstream
				Chr6:31543175	-344	-169	5' upstream
				Chr6:31543177	-342	-167	5' upstream
				Chr6:31543192	-327	-152	5' upstream
				Chr6:31543219	-300	-125	5' upstream
	Chr6:31575652-31575709	TNFa_ADS713_1	2	chr6:31575652	-90	86	5' UTR
				chr6:31575709	-33	143	5' UTR
TNFRSF10C	Chr8:23102872-23102967	TNFRSF10C_ADS1679	10	Chr8:23102872	-250	283	5-UTR
TNFRSF10C				Chr8:23102884	-238	295	5-UTR
TNFRSF10C				Chr8:23102886	-236	297	5-UTR
TNFRSF10C				Chr8:23102904	-218	315	5-UTR
TNFRSF10C				Chr8:23102909	-213	320	5-UTR
TNFRSF10C				Chr8:23102914	-208	325	5-UTR
TNFRSF10C				Chr8:23102948	-174	359	5-UTR
TNFRSF10C				Chr8:23102950	-172	361	5-UTR
TNFRSF10C				Chr8:23102954	-168	365	5-UTR
TNFRSF10C				Chr8:23102967	-155	378	5-UTR
TNFRSF25	Chr1:1203984-1203867	TNFRSF25_ADS317	12	Chr1:6466057	51	119	Intron 1
				Chr1:6466070	38	106	Exon 1
				Chr1:6466073	35	103	Exon 1
				Chr1:6466079	29	97	Exon 1
				Chr1:6466082	26	94	Exon 1
				Chr1:6466084	24	92	Exon 1
				Chr1:6466092	16	84	Exon 1
				Chr1:6466094	14	82	Exon 1
				Chr1:6466098	10	78	Exon 1
	Chr1:6466098-6466057	TNFRSF25_ADS319	9	Chr1:6466311	-204	-136	5-Upstream
				Chr1:6466317	-210	-142	5-Upstream
				Chr1:6466337	-230	-162	5-Upstream
				Chr1:6466339	-232	-164	5-Upstream
				Chr1:6466344	-237	-169	5-Upstream
				Chr1:6466361	-254	-186	5-Upstream
				Chr1:6466391	-284	-216	5-Upstream
				Chr1:6466403	-296	-228	5-Upstream
				Chr1:6466410	-303	-235	5-Upstream
TNFSF10	Chr1:6466410-6466311	TNFSF10_ADS2110	9	Chr3:172523427	-43	81	5-UTR
TNFSF10	Chr3:172523482-172523427		2	Chr3:172523482	-98	26	5-UTR
TNFSRF18		TNFSRF18_ADS4562		Chr1:1203867	2705	2825	Exon 5
TNFSRF18				Chr1:1203884	2688	2808	Exon 5
TNFSRF18				Chr1:1203888	2684	2804	Exon 5
TNFSRF18				Chr1:1203892	2680	2800	Exon 5
TNFSRF18				Chr1:1203897	2675	2795	Exon 5
TNFSRF18				Chr1:1203907	2665	2785	Exon 5
TNFSRF18				Chr1:1203928	2644	2764	Exon 5
TNFSRF18				Chr1:1203934	2638	2758	Exon 5
TNFSRF18				Chr1:1203938	2634	2754	Exon 5
TNFSRF18				Chr1:1203941	2631	2751	Exon 5
TNFSRF18				Chr1:1203944	2628	2748	Exon 5
TNFSRF18				Chr1:1203984	2588	2708	Intron 4
TOLLIP	Chr11:1277708-1277666	TOLLIP_ADS3481	5	Chr11:1277666	31833	31957	Intron 5
TOLLIP				Chr11:1277675	31824	31948	Intron 5
TOLLIP				Chr11:1277685	31814	31938	Intron 5
TOLLIP				Chr11:1277689	31810	31934	Intron 5
TOLLIP				Chr11:1277708	31791	31915	Intron 5

## Sheet: Supplemental Table 2
Supplemental Table 2. The list of 70 genes analyzed by tNGBS in this study
Gene List
BDNF	CD3E	CXCL12	IFNG	IL21	IRF8	RUNX1
CCL3	CD3G	CXCL9	IKZF2	IL22	ITGAL	S100A6
CCL4	CD40	CXCR3	IL10	IL2RA	LIF	SERPINE1
CCL5	CD44	EP300	IL12B	IL33	MALT1	TGFB1
CCR4	CDKN1C	ETS1	IL17A	IL4	MAPRE2	TNFA
CCR6	CREBBP	FASLG	IL17F	IL5	MMP1	TNFRSF10C
CCR7	CSF1	FLG	IL1A	IL6	MMP13	TNFRSF25
CCL9	CSF2	FOXP3	IL1B	IL7R	MMP3	TNFSF10
CD14	CTLA4	ID2	IL1R1	IL8	PDCD1	TNFSRF18
CD274	CXCL1	IFNB1	IL2	IL9	PDL2	TOLLIP
Genes: 70; Assays for each targeted genomic region: 125; CpG sites: 602

## Sheet: Supplemental Table 3
Supplemental Table 3. Genomic features of each CpG sites in each targeted genomic region for 12 genes. p values were obtained by the comparison of each DNAm levels in individual targeted genomic region between 10 NA and 10 PA participants. The adjusted p values were further calculated using the Benjamini-Hochberg procedure with a false discovery rate of 0.1. p values < 0.05 and adjusted p values …
Gene_Assay ID	p value	Location	CpG ID	CpG Site	From ATG	From TSS	p value	adjusted p value across genomic region
IL4 - ADS1623	0.0316902	5-Upstream	IL4_79_Chr5_32673907	Chr5:132673907	-144	-79	0.710822	0.710822
			IL4_48_Chr5_32673938	Chr5:132673938	-113	-48	0.305211	0.406947
		5-UTR	IL4_Chr5_32673991	Chr5:132673991	-60	6	0.0280117	0.110654
			IL4_4_Chr5_32674039	Chr5:132674039	-12	54	0.055327	0.110654
IL1B - ADS1059	0.0311456	5-Upstream	IL1B_939_Chr2_12837842	Chr2:112837842	-1613	-939	0.79126	0.79126
			IL1B_932_Chr2_12837835	Chr2:112837835	-1606	-932	0.344341	0.430426
			IL1B_915_Chr2_12837818	Chr2:112837818	-1589	-915	0.0817536	0.136256
			IL1B_909_Chr2_12837812	Chr2:112837812	-1583	-909	0.00514218	0.0257109
			IL1B_885_Chr2_12837788	Chr2:112837788	-1559	-885	0.075256	0.136256
IL2-ADS738	0.0448316	5-Upstream	IL2_709_Chr4_22457434	Chr4:122457434	-994	-709	0.0448316	0.0448316
BDNF - ADS3873	0.0232902	Exon 2	BDNF_2404_Chr11_7658376	Chr11:27658376	189	62404	0.427181	0.427181
			BDNF_2410_Chr11_7658370	Chr11:27658370	195	62410	0.0146896	0.0293793
RUNX1 - ADS3030	0.0382533	5-UTR	RUNX1_2_chr21_6421504	chr21:36421504	-308	92	0.36812	0.534918
			RUNX1_23_chr21_6421473	chr21:36421473	-277	123	0.187955	0.469887
			RUNX1_28_chr21_6421468	chr21:36421468	-272	128	0.427934	0.534918
		Intron 1	RUNX1_59_chr21_6421437	chr21:36421437	-241	159	0.0778725	0.389362
			RUNX1_62_chr21_6421434	chr21:36421434	-238	162	0.670405	0.670405
CCR7 - ADS9180	0.0101369	3-Downstream	CCR7_3086_Chr17_0552387	Chr17:40552387	13023	13086	0.210916	0.379649
			CCR7_3096_Chr17_0552377	Chr17:40552377	13033	13096	0.0374199	0.168389
			CCR7_3121_Chr17_0552352	Chr17:40552352	13058	13121	0.493352	0.63431
			CCR7_3134_Chr17_0552339	Chr17:40552339	13071	13134	0.676666	0.761249
			CCR7_3141_Chr17_0552332	Chr17:40552332	13078	13141	0.0692227	0.207668
			CCR7_3144_Chr17_0552329	Chr17:40552329	13081	13144	1	1
			CCR7_3184_Chr17_0552289	Chr17:40552289	13121	13184	0.471674	0.63431
			CCR7_3194_Chr17_0552279	Chr17:40552279	13131	13194	0.0288056	0.168389
			CCR7_3200_Chr17_0552273	Chr17:40552273	13137	13200	0.161657	0.363728
IL17F - ADS9277	0.034154	3-Downstream	IL17F_0009_Chr6_2234529	Chr6:52234529	9901	10009	0.199589	0.199589
			IL17F_0014_Chr6_2234524	Chr6:52234524	9906	10014	0.199589	0.199589
			IL17F_0033_Chr6_2234505	Chr6:52234505	9925	10033	0.092719	0.199589
CXCL12 - ADS9312	0.0185434	5-Upstream	CXCL12_295_Chr10_4385387	Chr10:44385387	-382	-295	0.417376	0.669379
			CXCL12_283_Chr10_4385375	Chr10:44385375	-370	-283	0.446252	0.669379
			CXCL12_280_Chr10_4385372	Chr10:44385372	-367	-280	0.701142	0.849264
			CXCL12_277_Chr10_4385369	Chr10:44385369	-364	-277	0.154489	0.463467
			CXCL12_266_Chr10_4385358	Chr10:44385358	-353	-266	0.849264	0.849264
			CXCL12_249_Chr10_4385341	Chr10:44385341	-336	-249	0.358684	0.669379
			CXCL12_241_Chr10_4385333	Chr10:44385333	-328	-241	0.0486835	0.438152
			CXCL12_236_Chr10_4385328	Chr10:44385328	-323	-236	0.758189	0.849264
			CXCL12_226_Chr10_4385318	Chr10:44385318	-313	-226	0.140316	0.463467
IL12B - ADS9323	0.0450738	5-Upstream	IL12B_310_Chr5_59331197	Chr5:159331197	-4415	-310	0.241145	0.241145
			IL12B_298_Chr5_59331185	Chr5:159331185	-4403	-298	0.0450738	0.135221
			IL12B_245_Chr5_59331132	Chr5:159331132	-4350	-245	0.140017	0.210026
CD3E - ADS9181	0.023031	5-UTR	CD3E_25_Chr11_18304669	Chr11:118304669	-284	125	0.58154	0.58154
			CD3E_47_Chr11_18304691	Chr11:118304691	-262	147	0.0149472	0.0298944
IL6 - ADS964	0.0304133	5-UTR	IL6_18_Chr7_2726101	Chr7:22726101	-1162	218	0.10232	0.367941
			IL6_21_Chr7_2726104	Chr7:22726104	-1159	221	0.190443	0.367941
			IL6_23_Chr7_2726106	Chr7:22726106	-1157	223	0.152681	0.367941
			IL6_48_Chr7_2726131	Chr7:22726131	-1132	248	0.315378	0.367941
			IL6_56_Chr7_2726139	Chr7:22726139	-1124	256	0.306158	0.367941
			IL6_60_Chr7_2726143	Chr7:22726143	-1120	260	0.219251	0.367941
			IL6_16_Chr7_2726199	Chr7:22726199	-1064	316	0.368687	0.368687
SERPINE1 - ADS2348	0.0375635	5-Upstream	SERPINE1_666_Chr7_01126423	Chr7:101126423	-1971	-666	0.035463	0.0538124
			SERPINE1_652_Chr7_01126487	Chr7:101126487	-1957	-652	0.0185434	0.0538124
			SERPINE1_642_Chr7_01126447	Chr7:101126447	-1947	-642	0.0524259	0.0538124
			SERPINE1_636_Chr7_01126453	Chr7:101126453	-1941	-636	0.0288056	0.0538124
			SERPINE1_632_Chr7_01126457	Chr7:101126457	-1937	-632	0.0538124	0.0538124

## Sheet: Supplemental Table 4
Supplemental Table 4. Demographics for the genetically unrelated peanut allergic and nonallergic participants for the flow cytometry analysis in the Supplemental Figure 1.
Characteristic	non-twin participants
	non-allergic	peanut allergic
N	10	10
Age(y), mean(minimum-maximum)	9.7(9-11)	8.1 (7-10)
Sex(M:F)	04:06:00	06:04:00
Peanut IgE(kUA/L),median(minimum-maximum)	NA	305.353 (1.46-2186)
Peanut allergy	No by history	Yes by Oral food challenge
Other food allergies, n(%) : tree nuts	0 (0)	8 (80%)
milk	0 (0)	0 (0)
egg	0 (0)	4 (40%)
History of atopic dermatitis,n(%)	0 (0)	7(70%)
History of asthma,n(%)	0 (0)	4 (40%)
M, male ; F, female
NA: not applicable/available

## Sheet: Supplemental Table 5
Supplemental Table 4. List of fluorochrome-conjugated antibodies used for flow cytometry analysis in the Supplemental Figure 1.
Antibody	Flourophone	Clone	Company	Catalog number
CD3	PE/Dazzle™ 594	OKT3	Biolegend	317345
CD4	PE	OKT4	Biolegend	317410
CD8	Percp cy5.5	RPA-T8	Biolegend	301032
CD19	FTIC	HIB19	Biolegend	302206
CD56	BV421	HCD56	Biolegend	318328
CD14	PECY7	HCD14	Biolegend	325618
HLADR	APCCY7	L243	Biolegend	307618
CD16	AF700	3G8	Biolegend	302026
CD11C	APC	Bu15	Biolegend	337208
CD123	BV605	6H6	Biolegend	306026
